# Supplementary material for: Decreased Brain Serotonin in rbfox1 Mutant Zebrafish and Partial Reversion of Behavioural Alterations by the SSRI Fluoxetine
Source: Pharmaceuticals (Basel). 2024 Feb 16;17(2):254. doi: 10.3390/ph17020254 (PMC10891829; doi:10.3390/ph17020254)
Supplement: Supplementary file 1 [file pharmaceuticals-17-00254-s001.zip]

Archive with 1 entries (1 files):
- pharmaceuticals-2748439-supplementary.pdf
